# Supplementary material for: The evaluation of risk factors for prolonged viral shedding during anti-SARS-CoV-2 monoclonal antibodies and long-term administration of antivirals in COVID-19 patients with B-cell lymphoma treated by anti-CD20 antibody
Source: BMC Infect Dis. 2024 Jul 22;24:715. doi: 10.1186/s12879-024-09631-3 (PMC11265166; doi:10.1186/s12879-024-09631-3)
Supplement: Supplementary file 3 — Supplementary Material 3. [file 12879_2024_9631_MOESM3_ESM.xlsx]

## Sheet: Sheet1
Supplementary Table 3. Drug Resistance Mutations Identified in Genome Analysis
Patient No.	Non-structural protein 5	Non-structural protein 12	Receptor-binding domain	URL
3			P337S E340K S371F	http://getentry.ddbj.nig.ac.jp/getentry/na/LC773214/?format=xml&filetype=html&trace=true&show_suppressed=false&limit=10
				http://getentry.ddbj.nig.ac.jp/getentry/na/LC773215/?format=xml&filetype=html&trace=true&show_suppressed=false&limit=10
6			P337H S371F	http://getentry.ddbj.nig.ac.jp/getentry/na/LC773218/?format=xml&filetype=html&trace=true&show_suppressed=false&limit=10
12			K444R G446S	http://getentry.ddbj.nig.ac.jp/getentry/na/LC773226/?format=xml&filetype=html&trace=true&show_suppressed=false&limit=10
18		C799Y		http://getentry.ddbj.nig.ac.jp/getentry/na/LC773244/?format=xml&filetype=html&trace=true&show_suppressed=false&limit=10
19			G446S G446D	http://getentry.ddbj.nig.ac.jp/getentry/na/LC773229/?format=xml&filetype=html&trace=true&show_suppressed=false&limit=10
26	M49L		R346S	http://getentry.ddbj.nig.ac.jp/getentry/na/LC773235/?format=xml&filetype=html&trace=true&show_suppressed=false&limit=10
27		V166A	G446S	http://getentry.ddbj.nig.ac.jp/getentry/na/LC773245/?format=xml&filetype=html&trace=true&show_suppressed=false&limit=10
28			K444R	http://getentry.ddbj.nig.ac.jp/getentry/na/LC773246/?format=xml&filetype=html&trace=true&show_suppressed=false&limit=10
31	M49L			https://getentry.ddbj.nig.ac.jp/getentry/na/LC792822/?format=flatfile&filetype=html&trace=true&show_suppressed=false&limit=10
33	M49I			https://getentry.ddbj.nig.ac.jp/getentry/na/LC792821/?format=flatfile&filetype=html&trace=true&show_suppressed=false&limit=10
				https://getentry.ddbj.nig.ac.jp/getentry/na/LC792824/?format=flatfile&filetype=html&trace=true&show_suppressed=false&limit=10
35	M49L S144A			https://getentry.ddbj.nig.ac.jp/getentry/na/LC792823/?format=flatfile&filetype=html&trace=true&show_suppressed=false&limit=10
